# Supplementary material for: Intimate partner violence and the dual burden of anxiety and depression among women in Zambia: Spatial inequalities and implications for the sustainable development goals
Source: Glob Ment Health (Camb). 2026 Jun 25;13:e143. doi: 10.1017/gmh.2026.10261 (PMC13373271; doi:10.1017/gmh.2026.10261)
Supplement: Miah and Uddin supplementary material [file S2054425126102611sup001.zip]

Archive with 5 entries (5 files):
- Supplementary Figure S5.tiff
- Supplementary Figure S1.png
- Supplementary Figure S2.tiff
- Supplementary Figure S3.tiff
- Supplementary Figure S4.tiff
